# Supplementary material for: Micronuclei and Nuclear Abnormalities in Oral Mucosa as Indicators of Genotoxicity in Healthcare Professionals
Source: Toxics. 2026 Jan 8;14(1):61. doi: 10.3390/toxics14010061 (PMC12846128; doi:10.3390/toxics14010061)
Supplement: Supplementary file 1 [file toxics-14-00061-s001.zip]

Archive with 1 entries (1 files):
- toxics-4043271-supplementary.pdf
